# Supplementary material for: People behavioral during health information searching in COVID-19 era: a review
Source: Front Public Health. 2023 Aug 10;11:1166639. doi: 10.3389/fpubh.2023.1166639 (PMC10449606; doi:10.3389/fpubh.2023.1166639)
Supplement: Supplementary file 1 [file Data_Sheet_1.CSV]

Search number	Query	Sort By	Filters	Search Details	Results	Time
5	(("health information seeking behavior" OR HISB OR "health information seeking") AND (internet OR online OR "social media" OR website)) AND (COVID-19 OR corona)			("health information seeking behavior"[All Fields] OR ("proc ieee int conf healthc inform imaging syst biol"[Journal] OR "hisb"[All Fields]) OR "health information seeking"[All Fields]) AND ("internet"[MeSH Terms] OR "internet"[All Fields] OR "internet s"[All Fields] OR "internets"[All Fields] OR "online"[All Fields] OR "social media"[All Fields] OR ("website"[All Fields] OR "website s"[All Field…	54	09:23:28
4	COVID-19 OR corona			"covid 19"[All Fields] OR "covid 19"[MeSH Terms] OR "covid 19 vaccines"[All Fields] OR "covid 19 vaccines"[MeSH Terms] OR "covid 19 serotherapy"[All Fields] OR "covid 19 nucleic acid testing"[All Fields] OR "covid 19 nucleic acid testing"[MeSH Terms] OR "covid 19 serological testing"[All Fields] OR "covid 19 serological testing"[MeSH Terms] OR "covid 19 testing"[All Fields] OR "covid 19 testing"[…	366,665	09:22:57
3	("health information seeking behavior" OR HISB OR "health information seeking") AND (internet OR online OR "social media" OR website)			("health information seeking behavior"[All Fields] OR ("proc ieee int conf healthc inform imaging syst biol"[Journal] OR "hisb"[All Fields]) OR "health information seeking"[All Fields]) AND ("internet"[MeSH Terms] OR "internet"[All Fields] OR "internet s"[All Fields] OR "internets"[All Fields] OR "online"[All Fields] OR "social media"[All Fields] OR ("website"[All Fields] OR "website s"[All Field…	698	09:22:32
2	internet OR online OR "social media" OR website			"internet"[MeSH Terms] OR "internet"[All Fields] OR "internet s"[All Fields] OR "internets"[All Fields] OR "online"[All Fields] OR "social media"[All Fields] OR "website"[All Fields] OR "website s"[All Fields] OR "websites"[All Fields]	448,943	09:21:57
1	"health information seeking behavior" OR HISB OR "health information seeking"			"health information seeking behavior"[All Fields] OR "proc ieee int conf healthc inform imaging syst biol"[Journal] OR "hisb"[All Fields] OR "health information seeking"[All Fields]	1,026	09:21:16
